# Supplementary material for: Complex I inhibition augments dichloroacetate cytotoxicity through enhancing oxidative stress in VM-M3 glioblastoma cells
Source: PLoS One. 2017 Jun 23;12(6):e0180061. doi: 10.1371/journal.pone.0180061 (PMC5482478; doi:10.1371/journal.pone.0180061)
Supplement: S2 File — (XLSX) [file pone.0180061.s005.xlsx]

## Sheet: Sheet1
1.A Densitometric Ratio of p-PDH /PDH in VM-M3 Lysates Following 4-Hour Treatment										1.B [Lactate] in Culture Media after 24 Hour Incubation (mM)						1.C Average MitoSox Red Fluorescnce Intensity Per Field of View (A.U., 1 Hour Incubation)														1.D Average TMRE Fluorescence Intensity (A.U., 4 Hour Incubation)
	[DCA] mM	0	0.5	1	5	10	20					PBS	5mM DCA			PBS	0.5mM DCA	5.0mM DCA	20.0mM DCA	PBS	0.5mM DCA	5.0mM DCA	20.0mM DCA	PBS	0.5mM DCA	5.0mM DCA	20.0mM DCA			PBS	0.5mM DCA	5.0mM DCA	PBS	0.5mM DCA	5.0mM DCA	PBS	0.5mM DCA	5.0mM DCA
	Replicate 1	1	0.93	0.9	0.85	0.76	0.81				Replicate 1	10.8	8.1			854.273	695.097	1878.88	2266.32	908.608	1581.82	1007.93	1539.72	744.203	566.811	636.094	792.39			2022.2	2325.11	623.845	1462.31	1007.17	286.465	1255.28	1806.8	207.585
	Replicate 2	1	1.21	1.05	0.92	0.69	0.65					10.1	7.5			837.638	651.331	2004.08	2377.75	1340.63	1320.93	967.379	1267.76	656.621	525.131	884.703	988.008			2243.8	1796.88	1673.79	2214.79	1889.26	517.626	1329.69	1977.66	193.569
	Replicate 3	1	1.04	0.88	0.91	0.79	0.77					9.8	9.2			810.537	1152.76	1857.11	2201.03	1242.86	1370.58	906.601	1441.55	492.584	567.278	698.65	886.082			1763.9	2109.08	844.368	1344.44	1326.02	818.893	1163.49	1498.66	177.388
											Replicate 2	6.2	5.1			888.862	1222.99	2173.58	2013.52	672.965	1287.51	1127.36	1183.43	470.19	491.048	768.932	730.255			1537.57	1493.02	1083.54	1760.8	1671.68	284.631	1387.5	1809.68	298.206
												5.8	5.6			602.052	1305.62	1978.75	1863.39	819.101	1559.7	948.532	978.408	700.83	621.414	666.701	892.405			1454.11	1985.12	1244.96	1600.98	2045.18	481.904	1651.92	2755.41	133.502
												5.8	5.2			808.72	756.913	1805.8	2325.84	934.622	1179.16	793.116	1184.31	642.056	665.139	566.39	1028.54			2371.38	2267.9	918.55	1940.14	1832.35	247.305	1795.35	1677.14	782.776
											Replicate 3	6.6	4.2			698.629	1608.27	1728.02	1637.65	812.424	1085.39	997.468	1173.1	529.334	643.008	885.928	1028.54			1431.46	2340.28	942.394	1872.72	2078.22	195.008	1522.14	1203.64	140.892
												8.6	4.7			827.677	480.591	1766.54	1809.15	1018.94	1092.59	1027.34	1130.52	826.921	597.975	703.666	901.856			1068.97	2495.89	1905.45	1744.5	1813.83	301.169	2249.6	1272.13	134.006
												9.9	3.3			840.327	1005.56	2008.53	2100.46	1006.44	723.605	1118.35	1011.67	494.114	551.614	579.691	859.457			1654.76	1521.87	1264.48	1361.01	1913.47	145.143	2295.61	2208.62	127.345
																1434.34	579.779		1647.98	849.858	1006.23	646.526	1379.11	570.195	585.131	590.523	707.478			1766.4	2422.65	1228.85	2004.97	1017.27	851.245	1616.11	2260.92	188.676
																Replicate 1				Replicate 2				Replicate 3						Replicate 1			Replicate 2			Replicate 3
2.A Lipid Peroxidation: Fluorescence Intensity 510nm/590nm in 5 Fields of View (4 Hour Incubation)															2.B Average TMRE Fluorescence Intensity (A.U., 4 Hour Incubation)													2.C Viability: % Dead Cells in >8 Fields of View (24 Hour Incubation)								2.D Viability: % Dead Cells in >8 Fields of View (24 Hour Incubation)
PBS	5.0mM DCA	5.0mM DCA + 0.5mM NAC	0.5mM NAC	PBS	5.0mM DCA	5.0mM DCA + 0.5mM NAC	0.5mM NAC	PBS	5.0mM DCA	5.0mM DCA + 0.5mM NAC	0.5mM NAC				PBS	5.0mM DCA	5.0mM DCA + 0.5mM NAC	0.5mM NAC	PBS	5.0mM DCA	5.0mM DCA + 0.5mM NAC	0.5mM NAC	PBS	5.0mM DCA	5.0mM DCA + 0.5mM NAC	0.5mM NAC				PBS	0.5mM DCA	5.0mM DCA	20.0mM DCA				PBS	5mM DCA	5.0mM DCA + 0.5mM NAC	5.0mM DCA + 0.5mM BSO	0.5mM BSO
0.423	0.308	0.376	0.234	0.328	0.405	0.252	0.157	0.328	0.431	0.559	0.351				1239.47	191.533	587.959	801.896	499.146	379.216	622.671	1613.44	926.091	552.028	651.573	508.281			Replicate 1	4.5	6.1	38.1	85.2			Replicate 1	7.7	24.4	6.1	56.4	15
0.363	0.362	0.257	0.279	0.293	0.472	0.2	0.255	0.293	0.43	0.434	0.183				1126.11	229.336	551.116	701.098	1261.6	640.716	809.424	631.518	769.581	287.302	368.827	478.824			Replicate 2	5.6	4.4	21.5	58.3			Replicate 2	8.6	21.5	11.9	35.8	27.7
0.423	0.535	0.324	0.326	0.332	0.575	0.386	0.245	0.332	0.377	0.436	0.148				1118.05	215.011	427.16	654.762	907.777	563.248	845.869	466.816	493.226	1053.5	268.007	628.944			Replicate 3	4.8	5.4	30.6	59.3			Replicate 3	15	30.6	13.4	43	24.5
0.279	0.888	0.34	0.358	0.22	0.561	0.192	0.222	0.254	0.618	0.274	0.24				1247.89	268.847	402.628	677.486	675.6	432.2	532.426	658.552	689.429	342.19	457.476	631.238
0.364	0.366	0.266	0.342	0.254	0.589	0.323	0.239	0.233	0.455	0.262	0.442				1167.83	318.873	733.554	674.718	1082.05	339.34	1151.83	1648.97	663.365	278.778	630.243	551.828
Replicate 1				Replicate 2				Replicate 3							1116.57	241.506	395.819	630.108	522.347	431.465	454.744	845.542	588.586	871.1	329.668	672.672
															1134.36	224.101	679.317	799.97	728.716	587.509	576.849	981.528	470.94	332.164	729.33	413.991
															1179.05	213.982	502.267	758.326	787.447	403.327	667.629	571.165	762.979	256.238	470.737	823.309
															Replicate 1				Replicate 2				Replicate 3
3.A Densitometric Ratio of p-PDH /PDH in VM-M3 Lysates Following 4-Hour Treatment							3.B Average MitoSox Red Fluorescence Intensity (A.U., 1 Hour Incubation)													3.C Lipid Peroxidation: Fluorescence Intensity 510nm/590nm in 5 Fields of View (4 Hour Incubation)																				3.D Viability: % Dead Cells in >8 Fields of View (24 Hour Incubation)									3.E Viability: % Dead Cells in >8 Fields of View (24 Hour Incubation)
							PBS	5mM DCA	100uM Metformin	5mM DCA + 100uM Metformin	PBS	5mM DCA	100uM Metformin	5mM DCA + 100uM Metformin	PBS	5mM DCA	100uM Metformin	5mM DCA + 100uM Metformin		PBS	5mM DCA	100uM Metformin	5mM DCA + 100uM Metformin	5mM DCA + 100uM Metformin + 0.5mM NAC	0.5mM NAC	PBS	5mM DCA	100uM Metformin	5mM DCA + 100uM Metformin	5mM DCA + 100uM Metformin + 0.5mM NAC	0.5mM NAC	PBS	5mM DCA	100uM Metformin	5mM DCA + 100uM Metformin	5mM DCA + 100uM Metformin + 0.5mM NAC	0.5mM NAC				PBS	5mM DCA	100uM Metformin	5mM DCA + 100uM Metformin	5mM DCA + 100uM Metformin + 0.5mM NAC	0.5mM NAC
		PBS	5mM DCA	100uM Metformin	5mM DCA +100uM Metformin		734.132	1024.47	589.372	975.576	616.209	1039.49	510.028	1054.79	587.054	747.726	390.989	1019.61		0.423	0.308	0.351	0.599	0.312	0.234	0.252	0.405	0.194	0.376	0.341	0.157	0.328	0.431	0.405	0.604	0.262	0.351			Replicate 1	15	30.6	12.5	39.7	12.4	3.5			PBS
	Replicate 1	1	0.99	1.29	0.95		560.997	1171.24	736.422	1001.91	512.043	964.545	484.02	1046.18	495.098	804.407	390.589	989.26		0.363	0.362	0.346	0.616	0.256	0.279	0.241	0.472	0.278	0.855	0.254	0.255	0.293	0.43	0.301	0.785		0.183			Replicate 2	5.6	23	4.9	40.2	13.6	5.6			5mM DCA
	Replicate 2	1	0.8	1.25	1		665.78	955.347	617.335	1101.36	676.159	983.158	528.346	928.65	465.333	955.997	367.817	787.063		0.423	0.535	0.281	0.391	0.437	0.326	0.195	0.575	0.171	0.814	0.223	0.245	0.332	0.377	0.202	0.357	0.412	0.148			Replicate 3	10.9	29.7	8.8	41.1	20.8	4.8			20mM DCA
	Replicate 3	1	0.83	1.01	0.72		699.997	891.115	607.247	1115.13	489.586	1328.76	478.572	1081.63	482	891.241	409.926	853.734		0.279	0.888	0.454	0.92	0.558	0.358	0.152	0.561	0.228	0.684	0.351	0.222	0.254	0.618	0.226	0.444	0.177	0.24
							818.432	1080.16	523.85	1204.97	506.061	1045.6	466.897	859.81	606.61	857.428	589.044	921		0.364	0.366	0.361	0.463	0.442	0.342	0.154	0.589	0.204	1.225	0.194	0.239	0.233	0.455	0.197	0.544	0.188	0.442
							695.527	969.351	569.085	1116.42	549.378	778.306	441.539	1105.41	489.525	1047.84	450.107	697.355		Replicate 1						Replicate 2						Replicate 3
							629.665	1063.16	686.089	1226.19	644.75	1187.62	425.302	1106.14	536.693	983.019	499.742	805.645
							887.747	917.31	540.95	117.501	591.121	1009.77	407.015	961.015	577.376	898.682	433.526	1142.66
							Replicate 1				Replicate 2				Replicate 3
4.A Average MitoSox Red Fluorescence Intensity (A.U., 1 Hour Incubation)													4.B Lipid Peroxidation: Fluorescence Intensity 510nm/590nm in 5 Fields of View (4 Hour Incubation)																				4.C Viability: % Dead Cells in >8 Fields of View (24 Hour Incubation)								4.D In-Cell ELISA Analysis for p-AMPKa (Thr172):AMPKa (4 Hour Incubation)
PBS	5mM DCA	1uM Rotenone	5mM DCA + 1uM Rotenone	PBS	5mM DCA	1uM Rotenone	5mM DCA + 1uM Rotenone	PBS	5mM DCA	1uM Rotenone	5mM DCA + 1uM Rotenone		PBS	5mM DCA	1uM Rotenone	5mM DCA + 1uM Rotenone	5mM DCA + 1uM Rotenone + 0.5mM NAC	0.5mM NAC	PBS	5mM DCA	1uM Rotenone	5mM DCA + 1uM Rotenone	5mM DCA + 1uM Rotenone + 0.5mM NAC	0.5mM NAC	PBS	5mM DCA	1uM Rotenone	5mM DCA + 1uM Rotenone	5mM DCA + 1uM Rotenone + 0.5mM NAC	0.5mM NAC				PBS	5mM DCA	1uM Rotenone	5mM DCA + 1uM Rotenone	5mM DCA + 1uM Rotenone + 0.5mM NAC				PBS	5mM DCA	100uM Metformin	5mM DCA + 100uM Metformin	100uM AICAR	5mM DCA + 100uM AICAR	5uM Compound C	5mM DCA + 100uM Metformin + 5uM Compound C
483.553	668.642	443.914	850.777	544.497	606.122	780.391	744.813	734.132	1024.47	580.999	530.61		0.423	0.308	0.433	0.785	0.523	0.234	0.252	0.405	0.331	1.03	0.348	0.157	0.328	0.431	0.449	0.538	0.193	0.351			Replicate 1	5.6	23	15.3	59.4	26.7			Replicate 1	0.334791	0.288273	0.28603	0.2943	0.278825	0.314707	0.265766	0.218704
462.082	578.667	462.379	660.447	319.1	523.896	643.572	757.69	560.997	1171.24	436.413	647.879		0.363	0.362	0.649	0.696	0.581	0.279	0.241	0.472	0.125	0.362	0.261	0.255	0.293	0.43	0.368	0.267	0.232	0.183			Replicate 2	10.9	29.7	18.3	53.1	44.6				0.230931	0.314496	0.273436	0.242157	0.414631	0.333174	0.260956	0.272149
437.391	743.426	446.531	710.391	483.698	548.054	571.684	865.239	665.78	955.347	542.252	695.191		0.423	0.535	0.422	1.058	0.25	0.326	0.195	0.575	0.142	0.466	0.263	0.245	0.332	0.377	0.324	1.157	0.339	0.148			Replicate 3	3.4	16.5	5.8	40.8	15.2				0.315219	0.307965	0.400382	0.21308	0.36014	0.25052	0.212	0.104895
466.214	738.283	472.708	785.688	522.432	704.176	558.818	696.509	699.997	891.115	446.039	435.476		0.279	0.888	0.305	1.262	0.849	0.358	0.152	0.561	0.152	0.159	0.322	0.222	0.254	0.618	0.289	0.574	0.379	0.24											Replicate 2	0.282	0.158	0.28	0.185	0.648	0.228	0.149	0.215
482.301	769.826	447.407	764.082	398.342	575.913	499.529	647.221	818.432	1080.16	485.845	610.874		0.364	0.366	0.362	0.892	0.334	0.342	0.154	0.589	0.131	0.151	0.252	0.239	0.233	0.455	0.308	1.131	0.457	0.442												0.26	0.273	0.304	0.156	0.306	0.265	0.202	0.186
535.978	724.58	449.327	796.996	382.713	556.53	542.6	509.102	695.527	969.351	509.38	819.255		Replicate 1						Replicate 2						Replicate 3																	0.268	0.194	0.323	0.27	0.233	0.275	0.308	0.198
519.366	784.404	543.23	532.14	407.186	586.542	602.221	573.647	629.665	1063.16	569.774	498.168																														Replicate 3	0.199	0.181	0.182	0.172	0.203	0.159	0.138	0.165
546.582	576.704		889.101	432.481	522.752	628.587	540.985	887.747	917.31	574.139	629.591																															0.174	0.174	0.186	0.153	0.203	0.187	0.172	0.156
Replicate 1				Replicate 2				Replicate 3																																		0.158	0.177	0.189	0.154	0.173	0.135	0.178	0.122
SF1.A Cytochrome C/Complex Va Colocalization: Pearson's Correlation Coefficient, 5 Fields of View (12 Hour Incubation)									SF1.B Viability: % Dead Cells in >8 Fields of View (24 Hour Incubation)
PBS	5mM DCA	5mM DCA + 0.5mM NAC	20mM DCA	20mM DCA + 0.5mM NAC						-	(+ 20uM Z-VAD-FMK)	-	(+ 20uM Z-VAD-FMK)	-	(+ 20uM Z-VAD-FMK)
0.936538	0.920748	0.957228	0.743592	0.955888					PBS	12.2	12.2	1.7	2	10.8	7.2
0.920828	0.885683	0.947681	0.662476	0.931789					5mM DCA	38.1	19.3	34.3	8.5	31.4	17.2
0.879441	0.893916	0.931324	0.576595	0.937268					20mM DCA	50.7	22.8	61.8	18.5	59.3	23
0.908091	0.906288	0.957323	0.275661	0.944627						Replicate 1		Replicate 2		Replicate 3
0.902915	0.901685	0.867039	0.91015	0.89232
0.922745	0.945364	0.942134	0.912928	0.938362
0.956237	0.92896	0.848005	0.704804	0.923479
0.92036	0.977179	0.803023	0.558729	0.946986
0.952353	0.963935	0.904268	0.7316	0.910991
0.775839	0.935208	0.90883	0.412614	0.957863
0.840544	0.929129	0.957861	0.617621	0.960063
0.909192	0.907794	0.927123	0.352882	0.929667
0.942371	0.944708	0.947977	0.531364	0.901302
0.863262	0.912225	0.932186	0.856763	0.930699
0.892878	0.950687	0.915217	0.904949	0.945154
0.828274	0.970695	0.903203	0.715868	0.939603
0.888414	0.965479	0.934227	0.730883	0.90939
0.89079	0.961301	0.919093	0.978647	0.901694
0.947608	0.913421	0.943927	0.892944	0.95121
0.870948	0.816868	0.965973	0.889787	0.858056
0.90924	0.639861	0.920539	0.844865	0.960238
0.743121	0.952966	0.8826	0.961432	0.904616
0.789907	0.956825	0.80452	0.887877	0.90333
0.875386	0.930336	0.958835	0.875295	0.927437
0.880225	0.885259	0.912343	0.896298	0.903802
0.876294	0.649507	0.924259	0.930033	0.878843
0.905606	0.9377	0.949697	0.919859	0.862139
0.864397	0.96893	0.919124		0.909451
0.966077	0.971585	0.845716		0.92949
0.924741	0.84498	0.940337		0.915135
0.948064	0.939893	0.948573		0.940514
0.908	0.93501	0.937795		0.896243
	0.95598	0.912312		0.232246
	0.91843	0.920235		0.913066
	0.914436			0.906816
				0.896686
				0.206077
				0.938973
				0.863643
				0.940872
				0.930606
				0.938008
				0.950645
				0.894216
				0.921544
				0.936379
				0.953938
				0.93019
				0.903712
				0.923019
				0.899992
SF2.A [Lactate] in Culture Media after 24 Hour Incubation (mM)						SF2.B Viability: % Dead Cells in >8 Fields of View (24 Hour Incubation)						SF2.C Cytochrome C/Complex Va Colocalization: Pearson's Correlation Coefficient, 5 Fields of View (12 Hour Incubation)								SF1.B Viability: % Dead Cells in >8 Fields of View (24 Hour Incubation)
	PBS	100uM Metformin					PBS	0.1mM Metformin	0.5mM Metfomrin	1.0mM Metformin		PBS	5mM DCA	100uM Metformin	5mM DCA + 100uM Metformin					PBS	5mM DCA	100uM Metformin	5mM DCA + 100uM Metformin	5mM DCA + 100uM Metformin + 20uM Z-VAD-FMK	20uM Z-VAD-FMK
Replicate 1	10.8	12.2				Replicate 1	14.2	11.5	13.2	11.6		0.966152	0.91272	0.948981	0.903827				Replicate 1	12.2	38.1	14	49.6	19.7	12.2
	10.1	10.4				Replicate 2	8.6	15.5	4.6	7.2		0.87821	0.951713	0.895228	0.924894				Replicate 2	13.1	30.2	17.6	64.5	37	9.3
	9.8	12.5				Replicate 3	6.6	5.5	9.1	7.7		0.937852	0.907948	0.950599	0.856017				Replicate 3	3.6	21.6	9.4	33.4	14.3	6.7
Replicate 2	6.2	6.9										0.845015	0.950263	0.919392	0.878635
	5.8	7.6										0.933641	0.944656	0.947754	0.864586
	5.8	7.8										0.864363	0.603424	0.914806	0.76105
Replicate 3	6.6	5.6										0.908666	0.894019	0.942445	0.83848
	8.6	8.7										0.90106	0.935938	0.861727	0.9254
	9.9	10.6										0.906004	0.947514	0.939698	0.89371
												0.963103	0.953739	0.892851	0.894086
												0.947275	0.949337	0.89397	0.413342
												0.945377	0.914247	0.898858	0.896497
												0.800846	0.925374	0.935733	0.890428
												0.8974	0.948336	0.836493	0.687596
												0.931728	0.889869	0.903555	0.898644
												0.911545	0.929048	0.907297	0.920994
												0.841598	0.931996	0.940914	0.905558
												0.936609	0.953805	0.837223	0.804466
												0.91457	0.928043	0.898898	0.910523
												0.902112	0.854661	0.721604	0.91966
												0.928811	0.935921	0.888403	0.864474
												0.913281	0.368088	0.867029	0.931963
												0.893515	0.950228	0.888022	0.917165
												0.917112	0.915133	0.931951	0.870248
												0.907429	0.918121	0.917176	0.890301
												0.942412	0.873326	0.915187	0.964215
												0.926312	0.9712	0.949649	0.963635
												0.963152	0.909105	0.908204	0.670609
												0.939811	0.85266	0.969966	0.914835
												0.946091	0.421889	0.929355	0.886112
												0.85517	0.930303	0.951383	0.90095
													0.929251	0.937886	0.887251
													0.914823	0.846937	0.831683
													0.956996	0.925661	0.593829
													0.947207	0.906235	0.912157
													0.947937	0.867972	0.94606
													0.920349	0.913558	0.909248
													0.643702	0.908174	0.926585
													0.894396	0.900014	0.853254
													0.935381	0.912793	0.899986
													0.516919	0.91203
													0.783565	0.967455
													0.937629	0.885339
													0.92555	0.947158
													0.891449	0.891996
													0.865741	0.937421
													0.707604	0.882529
														0.827997
SF3.A Viability: % Dead Cells in >8 Fields of View (24 Hour Incubation)								SF3.B Densitometric Ratio of p-ACC/ACC in VM-M3 Lysates Following 4-Hour Treatment								SF3.B Cytochrome C/Complex Va Colocalization: Pearson's Correlation Coefficient, >4 Fields of View (12 Hour Incubation)
	PBS	5mM DCA	1uM Rotenone	5mM DCA + 1uM Rotenone	5mM DCA + 1uM Rotenone + 20uM Z-VAD-FMK	20uM Z-VAD-FMK			PBS	5mM DCA	100uM Metformin	5mM DCA + 100uM Metformin	5mM DCA + 100uM AICAR	100uM AICAR		PBS	5mM DCA	100uM AICAR	5mM DCA + 100uM AICAR
Replicate 1	1.7	25.3	5.3	34.9	14.9	2		Replicate 1	1	0.99	1.03	0.99	1.1	1.16		0.966163	0.929023	0.749977	0.942096
Replicate 2	13.1	30.2	22.4	73.4	41.2	9.3		Replicate 2	1	0.98	0.96	0.97	0.95	0.96		0.874638	0.857248	0.759147	0.810335
Replicate 3	3.6	21.6	12.9	63.2	14.2	6.7		Replicate 3	1	1	1.03	1.02	1.02	1.17		0.923132	0.857317	0.628953	0.902445
																0.851239	0.978299	0.893675	0.809625
																0.938334	0.919555	0.85045	0.942167
																0.87486	0.934342	0.907532	0.946903
																0.944012	0.922595	0.811361	0.921744
																0.961405	0.905003	0.866227	0.915899
																0.908652	0.900008	0.825555	0.923607
																0.905868	0.848612	0.813993	0.904173
																0.903593	0.52089	0.936157	0.913461
																0.940462	0.930355	0.98411	0.907269
																0.792388	0.877629	0.941542	0.932834
																0.903828	0.763168	0.930861	0.951422
																0.913895	0.890485	0.927446	0.93354
																0.908673	0.942107	0.959246	0.980591
																0.816589	0.975683	0.694903	0.961133
																0.936542	0.944474	0.751631	0.925188
																0.919728	0.866694	0.736004	0.949407
																0.926112	0.902484	0.847414	0.883188
																0.915954	0.954357	0.847693	0.936494
																0.935652	0.945916	0.740557	0.94347
																0.887642	0.897674		0.915283
																0.92622	0.849036		0.927866
																0.887107	0.960654		0.950978
																0.943241	0.922298		0.958714
																0.909229	0.889738		0.959454
																0.958704	0.9068		0.934334
																0.944464	0.850014		0.939986
																0.938533	0.938051
																0.874201	0.972179
																	0.924163
																	0.959591
																	0.968204
																	0.968076
[truncated: 12 more columns]
